# Supplementary material for: Profile of miR-23 Expression and Possible Role in Regulation of Glutamic Acid Decarboxylase during Postnatal Retinal Development
Source: Int J Mol Sci. 2021 Jun 30;22(13):7078. doi: 10.3390/ijms22137078 (PMC8268301; doi:10.3390/ijms22137078)
Supplement: Supplementary file 1 [file ijms-22-07078-s001.zip]

Archive with 1 entries (1 files):
- ijms-1244171-supplementary.pdf
